# Supplementary material for: Key intermediates and Cu active sites for CO2 electroreduction to ethylene and ethanol
Source: Nat Energy. 2024 Sep 11;9(12):1485–96. doi: 10.1038/s41560-024-01633-4 (PMC11659170; doi:10.1038/s41560-024-01633-4)
Supplement: Supplementary file 2 — Source data for Supplementary Fig. 12. [file 41560_2024_1633_MOESM2_ESM.xlsx]

## Sheet: Sheet1
potential	FE of H2	FE of H2	FE of H2	Average	Error bar	FE of CO	FE of CO	FE of CO	Average	Error bar	FE of CH4	FE of CH4	FE of CH4	Average	Error bar	FE of C2H4	FE of C2H4	FE of C2H4	Average	Error bar	FE of HCOOH	FE of HCOOH	FE of HCOOH	Average	Error bar	FE of EtOH	FE of EtOH	FE of EtOH	Average	Error bar	FE of 1-PrOH	FE of 1-PrOH	FE of 1-PrOH	Average	Error bar
-0.81	54.5813	60.4395	64.1179	59.7129	4.80965	13.1759	11.2329	10.3846	11.5978	1.43095	0	0	0	0	0	3.43737	2.75919	2.56669	2.92108	0.45736	21.2652	17.6607	20.0036	19.6432	1.82909	0	0	0	0	0	0	0	0	0	0
-0.9	46.0348	52.9508	47.7638	48.9164	3.59921	12.6508	14.7528	12.0864	13.1633	1.40514	0	0	0	0	0	10.3285	11.8743	10.188	10.7969	0.93565	19.408	18.6254	16.7109	18.2481	1.38757	1.63959	1.63959	1.85533	1.71151	0.12456	0	0	0	0	0
-1.01	27.3504	26.0195	26.0893	26.4864	0.74904	5.04695	4.37694	4.22451	4.54947	0.43753	10.7643	13.4133	16.1617	13.4465	2.69885	28.8897	33.0818	36.3076	32.7597	3.71939	8.39198	7.90181	10.6657	8.98649	1.47472	5.56815	5.45081	6.36817	5.79571	0.49922	1.91374	0.80356	1.54368	1.42033	0.56528
																																												--	--
																																												--	--
																																									--			--	--
