# Supplementary material for: Key intermediates and Cu active sites for CO2 electroreduction to ethylene and ethanol
Source: Nat Energy. 2024 Sep 11;9(12):1485–96. doi: 10.1038/s41560-024-01633-4 (PMC11659170; doi:10.1038/s41560-024-01633-4)
Supplement: Supplementary file 3 — Statistical source data for Fig. 1e,f. [file 41560_2024_1633_MOESM3_ESM.xlsx]

## Sheet: Figure 1e
potential	Current	Current	Current	average	Error bar
-1.1	-3.74658	-3.14384	-3.53151	-3.47397	0.30546
-1.05	-2.63699	-2.0274	-2.28767	-2.31735	0.30588
-1	-1.53425	-1.39041	-1.56164	-1.49543	0.09198
-0.96	-1.01096	-0.94521	-0.83562	-0.93059	0.08858
-0.89	-0.36301	-0.35479	-0.28082	-0.33288	0.04527
-0.79	-0.17808	-0.11986	-0.13904	-0.14566	0.02967

## Sheet: Figure 1f
potential	FE of H2	FE of H2	FE of H2	Average	Error bar	FE of CO	FE of CO	FE of CO	Average	Error bar	FE of CH4	FE of CH4	FE of CH4	Average	Error bar	FE of C2H4	FE of C2H4	FE of C2H4	Average	Error bar	FE of HCOOH	FE of HCOOH	FE of HCOOH	Average	Error bar	FE of EtOH	FE of EtOH	FE of EtOH	Average	Error bar	FE of 1-PrOH	FE of 1-PrOH	FE of 1-PrOH	Average	Error bar
-1.1	26.1346	22.1594	29.4345	25.9095	3.6428	0.42453	0.52918	0.46611	0.47327	0.0527	22.1068	26.0193	24.5219	24.216	1.97414	33.651	34.7634	28.3428	32.2523	3.43119	2.793	2.65089	1.82584	2.42324	0.52222	9.33564	9.4042	9.59029	9.44338	0.13177	1.84365	1.55249	1.67861	1.69158	0.14601
-1.05	13.245	9.12597	10.8625	11.0778	2.06794	0.53285	1.34921	1.20512	1.02906	0.43573	24.7214	23.9212	23.2205	23.9544	0.75097	40.7677	41.4411	41.7451	41.318	0.50018	3.03827	3.64776	3.5611	3.41571	0.32973	10.8777	11.2454	12.1473	11.4234	0.65327	2.16543	3.03043	3.13283	2.77623	0.53144
-1	8.14778	12.0022	12.8103	10.9868	2.49161	1.53101	1.62323	1.50071	1.55165	0.06381	24.5078	22.7052	21.5797	22.9309	1.47703	46.1564	44.3105	46.3579	45.6083	1.12837	4.63632	6.01605	5.32956	5.32731	0.68987	9.13676	9.25074	9.71982	9.36911	0.30903	2.86734	2.97437	3.74028	3.19399	0.47611
-0.96	13.4671	15.3034	15.4802	14.7503	1.11474	4.50299	4.18739	4.98293	4.55777	0.40059	13.868	11.918	12.4814	12.7558	1.00355	44.0423	41.1672	40.1956	41.8017	2.00028	7.81321	10.1326	8.6837	8.8765	1.17165	6.61602	5.86078	7.80859	6.7618	0.98205	3.48431	3.64987	3.5999	3.57803	0.08492
-0.89	30.5587	33.0585	32.7992	32.1388	1.37454	17.2495	16.8061	13.523	15.8595	2.03563	0.82931	1.66372	0	0.83101	0.83186	14.0475	14.7262	16.0282	14.9339	1.0066	24.873	24.4205	25.067	24.7868	0.33176	1.29592	1.1628	1.65577	1.37149	0.25503	0.31168	0.26895	1.30665	0.62909	0.58717
-0.79	37.5766	38.9218	39.5483	38.6823	1.00748	19.6441	21.0385	23.8009	21.4945	2.11561	0	0	0	0	0	4.14187	3.38935	5.60771	4.37964	1.12813	29.5725	31.1825	27.6614	29.4721	1.76269	0	0	0	0	0	0	0	0	0	0
