# Supplementary material for: Key intermediates and Cu active sites for CO2 electroreduction to ethylene and ethanol
Source: Nat Energy. 2024 Sep 11;9(12):1485–96. doi: 10.1038/s41560-024-01633-4 (PMC11659170; doi:10.1038/s41560-024-01633-4)
Supplement: Supplementary file 4 — Statistical source data for Fig. 2b. [file 41560_2024_1633_MOESM4_ESM.xlsx]

## Sheet: 2b
potential	P2/P1	P2/P1	P2/P1	average	error bar
-0.56	0.8275	1.22388	1.18597	1.07912	0.21873
-0.76	4.42247	3.51823	3.96835	3.96968	0.45212
-0.85	6.28471	6.20433	6.85839	6.44914	0.35669
-0.95	7.18255	6.48018	6.79968	6.82081	0.35166
-1.04	5.89552	5.99858	6.8642	6.25277	0.53202
-1.12	6.22063	5.98104	4.27203	5.49123	1.06263
