# Supplementary material for: Key intermediates and Cu active sites for CO2 electroreduction to ethylene and ethanol
Source: Nat Energy. 2024 Sep 11;9(12):1485–96. doi: 10.1038/s41560-024-01633-4 (PMC11659170; doi:10.1038/s41560-024-01633-4)
Supplement: Supplementary file 5 — Statistical source data for Fig. 5a. [file 41560_2024_1633_MOESM5_ESM.xlsx]

## Sheet: 5a
potential	F.E. ratio of ethanol/ethylene	F.E. ratio of ethanol/ethylene	F.E. ratio of ethanol/ethylene	Average	Error bar
-1.1	0.27743	0.27052	0.33837	0.29544	0.03734
-1.05	0.26682	0.27136	0.29099	0.27639	0.01284
-1	0.19795	0.20877	0.20967	0.20546	0.00652
-0.96	0.15022	0.14237	0.19426	0.16228	0.02797
-0.89	0.09225	0.07896	0.1033	0.09151	0.01219
-0.79	0	0	0	0	0
