# Supplementary material for: Key intermediates and Cu active sites for CO2 electroreduction to ethylene and ethanol
Source: Nat Energy. 2024 Sep 11;9(12):1485–96. doi: 10.1038/s41560-024-01633-4 (PMC11659170; doi:10.1038/s41560-024-01633-4)
Supplement: Supplementary file 6 — Statistical source data for Fig. 6c. [file 41560_2024_1633_MOESM6_ESM.xlsx]

## Sheet: 6c
X(FE of CO)	Error bar	Y(FE of Ethylene)	Error bar	Y(FE of Ethanol）	Error bar	Y(FE of Methane)	Error bar
0.47327	0.0527	32.2523	3.43119	9.44338	0.13177	24.216	1.97414
1.02906	0.43573	41.318	0.50018	11.4234	0.65327	23.9544	0.75097
1.55165	0.06381	45.6083	1.12837	9.36911	0.30903	22.9309	1.47703
4.55777	0.40059	41.8017	2.00028	6.7618	0.98205	12.7558	1.00355
15.8595	2.03563	14.9339	1.0066	1.37149	0.25503	0.83101	0.83186
21.4945	2.11561	4.37964	1.12813	0	0	0	0
FE of CO	FE of CO	FE of CO	Average	Error bar		FE of C2H4	FE of C2H4	FE of C2H4	Average	Error bar		FE of EtOH	FE of EtOH	FE of EtOH	Average	Error bar		FE of CH4	FE of CH4	FE of CH4	Average	Error bar
0.42453	0.52918	0.46611	0.47327	0.0527		33.651	34.7634	28.3428	32.2523	3.43119		9.33564	9.4042	9.59029	9.44338	0.13177		22.1068	26.0193	24.5219	24.216	1.97414
0.53285	1.34921	1.20512	1.02906	0.43573		40.7677	41.4411	41.7451	41.318	0.50018		10.8777	11.2454	12.1473	11.4234	0.65327		24.7214	23.9212	23.2205	23.9544	0.75097
1.53101	1.62323	1.50071	1.55165	0.06381		46.1564	44.3105	46.3579	45.6083	1.12837		9.13676	9.25074	9.71982	9.36911	0.30903		24.5078	22.7052	21.5797	22.9309	1.47703
4.50299	4.18739	4.98293	4.55777	0.40059		44.0423	41.1672	40.1956	41.8017	2.00028		6.61602	5.86078	7.80859	6.7618	0.98205		13.868	11.918	12.4814	12.7558	1.00355
17.2495	16.8061	13.523	15.8595	2.03563		14.0475	14.7262	16.0282	14.9339	1.0066		1.29592	1.1628	1.65577	1.37149	0.25503		0.82931	1.66372	0	0.83101	0.83186
19.6441	21.0385	23.8009	21.4945	2.11561		4.14187	3.38935	5.60771	4.37964	1.12813		0	0	0	0	0		0	0	0	0	0
